# Supplementary material for: CIAO1 and MMS19 deficiency: A lethal neurodegenerative phenotype caused by cytosolic Fe-S cluster protein assembly disorders
Source: Genet Med. Author manuscript; Available in PMC 2025 Feb 3. (PMC11788579; doi:10.1016/j.gim.2024.101104)
Supplement: 2 [file NIHMS2049943-supplement-2.xlsx]

## Sheet: batch_job
# Job ID:6c0c5d26-8382-4a34-8c6f-4a766235a75c
# Metadata: variantvalidator_version: 2.2.1.dev341+g0388933, variantvalidator_hgvs_version: 2.2.0, vvta_version: vvta_2023_05, vvseqrepo_db: VV_SR_2023_05/master, vvdb_version: vvdb_2023_8, options: transcript|genomic|protein|refseqgene|lrg|vcf|gene_info|tx_name|alt_loci
Input	Warnings	Select transcript	HGVS_transcript	HGVS_intronic_chr_context	HGVS_intronic_rsg_context	HGVS_RefSeqGene	HGVS_LRG	HGVS_LRG_transcript	HGVS_Predicted_Protein	HGVS_Genomic_GRCh37	HGVS_Genomic_GRCh38	GRCh37_CHR	GRCh37_POS	GRCh37_ID	GRCh37_REF	GRCh37_ALT	GRCh38_CHR	GRCh38_POS	GRCh38_ID	GRCh38_REF	GRCh38_ALT	Gene_Symbol	HGNC_Gene_ID	Transcript_description	Alt_genomic_loci
NC_000002.11:g.96934282C>T		MANE	NM_004804.3:c.577C>T						NP_004795.1:p.(His193Tyr)	NC_000002.11:g.96934282C>T	NC_000002.12:g.96268544C>T	2	96934282	.	C	T	2	96268544	.	C	T	CIAO1	HGNC:14280	Homo sapiens cytosolic iron-sulfur assembly component 1 (CIAO1), mRNA
NC_000002.11:g.96933112C>T		MANE	NM_004804.3:c.193C>T						NP_004795.1:p.(Arg65Trp)	NC_000002.11:g.96933112C>T	NC_000002.12:g.96267374C>T	2	96933112	.	C	T	2	96267374	.	C	T	CIAO1	HGNC:14280	Homo sapiens cytosolic iron-sulfur assembly component 1 (CIAO1), mRNA
NC_000002.11:g.96934257G>C		MANE	NM_004804.3:c.552G>C						NP_004795.1:p.(Trp184Cys)	NC_000002.11:g.96934257G>C	NC_000002.12:g.96268519G>C	2	96934257	.	G	C	2	96268519	.	G	C	CIAO1	HGNC:14280	Homo sapiens cytosolic iron-sulfur assembly component 1 (CIAO1), mRNA
NC_000010.10:g.99236485_99236487del		FALSE	NM_001289403.2:c.508_510del						NP_001276332.1:p.(Glu170del)	NC_000010.10:g.99236489_99236491del	NC_000010.11:g.97476732_97476734del	10	99236484	.	ACTC	A	10	97476727	.	ACTC	A	MMS19	HGNC:13824	Homo sapiens MMS19 homolog, cytosolic iron-sulfur assembly component (MMS19), transcript variant 2, mRNA
NC_000010.10:g.99236485_99236487del		FALSE	NM_001289404.2:c.163_165del						NP_001276333.1:p.(Glu55del)	NC_000010.10:g.99236489_99236491del	NC_000010.11:g.97476732_97476734del	10	99236484	.	ACTC	A	10	97476727	.	ACTC	A	MMS19	HGNC:13824	Homo sapiens MMS19 homolog, cytosolic iron-sulfur assembly component (MMS19), transcript variant 3, mRNA
NC_000010.10:g.99236485_99236487del		FALSE	NM_001289405.2:c.637_639del						NP_001276334.1:p.(Glu213del)	NC_000010.10:g.99236489_99236491del	NC_000010.11:g.97476732_97476734del	10	99236484	.	ACTC	A	10	97476727	.	ACTC	A	MMS19	HGNC:13824	Homo sapiens MMS19 homolog, cytosolic iron-sulfur assembly component (MMS19), transcript variant 4, mRNA
NC_000010.10:g.99236485_99236487del		FALSE	NM_001330128.2:c.637_639del						NP_001317057.1:p.(Glu213del)	NC_000010.10:g.99236489_99236491del	NC_000010.11:g.97476732_97476734del	10	99236484	.	ACTC	A	10	97476727	.	ACTC	A	MMS19	HGNC:13824	Homo sapiens MMS19 homolog, cytosolic iron-sulfur assembly component (MMS19), transcript variant 5, mRNA
NC_000010.10:g.99236485_99236487del		FALSE	NM_001351356.2:c.754_756del						NP_001338285.1:p.(Glu252del)	NC_000010.10:g.99236489_99236491del	NC_000010.11:g.97476732_97476734del	10	99236484	.	ACTC	A	10	97476727	.	ACTC	A	MMS19	HGNC:13824	Homo sapiens MMS19 homolog, cytosolic iron-sulfur assembly component (MMS19), transcript variant 6, mRNA
NC_000010.10:g.99236485_99236487del		FALSE	NM_001351357.2:c.163_165del						NP_001338286.1:p.(Glu55del)	NC_000010.10:g.99236489_99236491del	NC_000010.11:g.97476732_97476734del	10	99236484	.	ACTC	A	10	97476727	.	ACTC	A	MMS19	HGNC:13824	Homo sapiens MMS19 homolog, cytosolic iron-sulfur assembly component (MMS19), transcript variant 7, mRNA
NC_000010.10:g.99236485_99236487del		FALSE	NM_001351358.2:c.-478_-476del						NP_001338287.1:p.?	NC_000010.10:g.99236489_99236491del	NC_000010.11:g.97476732_97476734del	10	99236484	.	ACTC	A	10	97476727	.	ACTC	A	MMS19	HGNC:13824	Homo sapiens MMS19 homolog, cytosolic iron-sulfur assembly component (MMS19), transcript variant 8, mRNA
NC_000010.10:g.99236485_99236487del		FALSE	NM_001351359.2:c.-478_-476del						NP_001338288.1:p.?	NC_000010.10:g.99236489_99236491del	NC_000010.11:g.97476732_97476734del	10	99236484	.	ACTC	A	10	97476727	.	ACTC	A	MMS19	HGNC:13824	Homo sapiens MMS19 homolog, cytosolic iron-sulfur assembly component (MMS19), transcript variant 9, mRNA
NC_000010.10:g.99236485_99236487del		MANE	NM_022362.5:c.637_639del						NP_071757.4:p.(Glu213del)	NC_000010.10:g.99236489_99236491del	NC_000010.11:g.97476732_97476734del	10	99236484	.	ACTC	A	10	97476727	.	ACTC	A	MMS19	HGNC:13824	Homo sapiens MMS19 homolog, cytosolic iron-sulfur assembly component (MMS19), transcript variant 1, mRNA
